# Supplementary material for: A Rare Variant in MDH2 (rs111879470) Is Associated with Predisposition to Recurrent Breast Cancer in an Extended High-Risk Pedigree
Source: Cancers (Basel). 2023 Dec 15;15(24):5851. doi: 10.3390/cancers15245851 (PMC10741671; doi:10.3390/cancers15245851)
Supplement: Supplementary file 1 [file cancers-15-05851-s001.zip]

Archive with 2 entries (2 files):
- cancers-2619236-supplementary MDH2_V2.xlsx
- cancers-2619236-supplementary.pdf
